# Supplementary material for: The Impact of Olive Oil Compounds on the Metabolic Reprogramming of Cutaneous Melanoma Cell Models
Source: Molecules. 2021 Jan 8;26(2):289. doi: 10.3390/molecules26020289 (PMC7827395; doi:10.3390/molecules26020289)
Supplement: Supplementary file 1 [file molecules-26-00289-s001.zip]

Archive with 1 entries (1 files):
- molecules-1003200-supplementary.tif
